# Supplementary material for: Identification of Tumor Antigens in Ovarian Cancers Using Local and Circulating Tumor-Specific Antibodies
Source: Int J Mol Sci. 2021 Oct 18;22(20):11220. doi: 10.3390/ijms222011220 (PMC8538754; doi:10.3390/ijms222011220)
Supplement: Supplementary file 1 [file ijms-22-11220-s001.zip]

Archive with 1 entries (1 files):
- ijms-1382438-supplementary.pdf
